# Supplementary material for: In Vivo Versus In Vitro Somatostatin Receptor Expression in Neuroendocrine Neoplasms: A Systematic Review and Meta-Analysis of Correlation Studies
Source: Int J Mol Sci. 2025 Jul 8;26(14):6551. doi: 10.3390/ijms26146551 (PMC12294157; doi:10.3390/ijms26146551)
Supplement: Supplementary file 1 [file ijms-26-06551-s001.zip]

Archive with 1 entries (1 files):
- ijms-3714212-supplementary.pdf
